# Supplementary material for: Knowledge, Attitude, and Practices toward Hepatitis B Infection among Healthcare Students—A Nationwide Cross-Sectional Study in Jordan
Source: Int J Environ Res Public Health. 2023 Feb 28;20(5):4348. doi: 10.3390/ijerph20054348 (PMC10002228; doi:10.3390/ijerph20054348)
Supplement: Supplementary file 1 [file ijerph-20-04348-s001.zip]

Archive with 2 entries (2 files):
- File S1. Questionnaire.pdf
- File S2. KAP Correct Answers Tables..pdf
